# Supplementary material for: Application of a Simplex–Centroid Mixture Design to Evaluate the Phenolic Compound Content and Antioxidant Potential of Plants Grown in Mexico
Source: Foods. 2023 Sep 19;12(18):3479. doi: 10.3390/foods12183479 (PMC10529064; doi:10.3390/foods12183479)
Supplement: Supplementary file 1 [file foods-12-03479-s001.zip]

Archive with 1 entries (1 files):
- foods-2585275-supplementary.pdf
